# Supplementary material for: Temporal Trends in the Chronobiology and Epidemiology of Sepsis Admissions over 21 Years: A Nationwide Study in Northwestern Spain
Source: Antibiotics (Basel). 2026 Jun 7;15(6):579. doi: 10.3390/antibiotics15060579 (PMC13295478; doi:10.3390/antibiotics15060579)
Supplement: Supplementary file 1 [file antibiotics-15-00579-s001.zip]

Archive with 1 entries (1 files):
- antibiotics-4201053-supplementary.pdf
